# Supplementary material for: Investigating Genetic Diversity and Correlations Between Mineral Concentration and Neurotoxin (β-ODAP) Content in the Lathyrus Genus
Source: Plants (Basel). 2024 Nov 14;13(22):3202. doi: 10.3390/plants13223202 (PMC11598055; doi:10.3390/plants13223202)
Supplement: Supplementary file 1 [file plants-13-03202-s001.zip]

Archive with 1 entries (1 files):
- plants-3279460-supplementary.pdf
